# Supplementary material for: An Acoustic Analysis of the Genus Microhyla (Anura: Microhylidae) of Sri Lanka
Source: PLoS One. 2016 Jul 12;11(7):e0159003. doi: 10.1371/journal.pone.0159003 (PMC4942061; doi:10.1371/journal.pone.0159003)
Supplement: S1 Audio — (ZIP) [file pone.0159003.s002.zip]

Archive with 11 entries (10 files):
- S1audio_A_M. karunaratnei_Wijayathilaka&Meegaskumbura_2016_PLoSone-2.aif
- __MACOSX/
- __MACOSX/._S1audio_A_M. karunaratnei_Wijayathilaka&Meegaskumbura_2016_PLoSone-2.aif
- S1audio_B_M. karunaratnei_Wijayathilaka&Meegaskumbura_2016_PLoSone-2.aif
- __MACOSX/._S1audio_B_M. karunaratnei_Wijayathilaka&Meegaskumbura_2016_PLoSone-2.aif
- S1audio_C_M. karunaratnei_Wijayathilaka&Meegaskumbura_2016_PLoSone-2.aif
- __MACOSX/._S1audio_C_M. karunaratnei_Wijayathilaka&Meegaskumbura_2016_PLoSone-2.aif
- S1audio_D_M. karunaratnei_Wijayathilaka&Meegaskumbura_2016_PLoSone-2.aif
- __MACOSX/._S1audio_D_M. karunaratnei_Wijayathilaka&Meegaskumbura_2016_PLoSone-2.aif
- S1audio_DZ 1530_M. karunaratnei_Wijayathilaka&Meegaskumbura_2016_PLoSone-2.aif
- __MACOSX/._S1audio_DZ 1530_M. karunaratnei_Wijayathilaka&Meegaskumbura_2016_PLoSone-2.aif
