# Supplementary material for: An Acoustic Analysis of the Genus Microhyla (Anura: Microhylidae) of Sri Lanka
Source: PLoS One. 2016 Jul 12;11(7):e0159003. doi: 10.1371/journal.pone.0159003 (PMC4942061; doi:10.1371/journal.pone.0159003)
Supplement: S2 Audio — (ZIP) [file pone.0159003.s003.zip]

Archive with 7 entries (6 files):
- S2audio_A_M. zeylanica_Wijayathilaka&Meegaskumbura_2016_PLoSone-2.aif
- __MACOSX/
- __MACOSX/._S2audio_A_M. zeylanica_Wijayathilaka&Meegaskumbura_2016_PLoSone-2.aif
- S2audio_B. zeylanica_Wijayathilaka&Meegaskumbura_2016_PLoSone-2.aif
- __MACOSX/._S2audio_B. zeylanica_Wijayathilaka&Meegaskumbura_2016_PLoSone-2.aif
- S2audio_DZ1420_M. zeylanica_Wijayathilaka&Meegaskumbura_2016_PLoSone.aif
- __MACOSX/._S2audio_DZ1420_M. zeylanica_Wijayathilaka&Meegaskumbura_2016_PLoSone.aif
